# Supplementary material for: Fluorescent Bis-Calix[4]arene-Carbazole Conjugates: Synthesis and Inclusion Complexation Studies with Fullerenes C60 and C70
Source: Molecules. 2021 Aug 18;26(16):5000. doi: 10.3390/molecules26165000 (PMC8399125; doi:10.3390/molecules26165000)
Supplement: Supplementary file 1 [file molecules-26-05000-s001.zip]

Archive with 1 entries (1 files):
- Molecules-1337182-SM.pdf
